# Supplementary material for: Fine Mapping of the Wheat Leaf Rust Resistance Gene LrLC10 (Lr13) and Validation of Its Co-segregation Markers
Source: Front Plant Sci. 2020 May 6;11:470. doi: 10.3389/fpls.2020.00470 (PMC7232556; doi:10.3389/fpls.2020.00470)
Supplement: Supplementary file 1 [file Table_1.xlsx]

## Sheet: Supplemental Table 1
Supplemental Table 1 Lseq302 and Lseq102genotype in 524 Chinese wheat accessions
Accessions	Agroecological region	Lseq302	Lseq102
Baigao38	Yellow and Huai River valley winter wheat region	B	B
Bima1	Yellow and Huai River valley winter wheat region	B	B
Biansuimai	Yellow and Huai River valley winter wheat region	B	B
Changle5	Yellow and Huai River valley winter wheat region	B	B
Dexuan1	Yellow and Huai River valley winter wheat region	B	B
Fushanbanjiemang	Yellow and Huai River valley winter wheat region	B	B
Huanqun4	Yellow and Huai River valley winter wheat region	B	B
Huangxiandalibanmang	Yellow and Huai River valley winter wheat region	B	B
Jimai19	Yellow and Huai River valley winter wheat region	A	A
Jimai20	Yellow and Huai River valley winter wheat region	A	A
Jimai21	Yellow and Huai River valley winter wheat region	A	A
Jimai22	Yellow and Huai River valley winter wheat region	B	B
Jimai23	Yellow and Huai River valley winter wheat region	A	A
Jinan2	Yellow and Huai River valley winter wheat region	B	B
Jinan4	Yellow and Huai River valley winter wheat region	B	B
Jinan6	Yellow and Huai River valley winter wheat region	B	B
Jinan8	Yellow and Huai River valley winter wheat region	B	B
Jinan9	Yellow and Huai River valley winter wheat region	B	B
Jinan10	Yellow and Huai River valley winter wheat region	B	B
Jinan13	Yellow and Huai River valley winter wheat region	B	B
Jinan16	Yellow and Huai River valley winter wheat region	A	A
Jinan17	Yellow and Huai River valley winter wheat region	B	B
Jinanai6	Yellow and Huai River valley winter wheat region	B	B
Jining3	Yellow and Huai River valley winter wheat region	B	B
Jining16	Yellow and Huai River valley winter wheat region	B	B
Laiyang4671	Yellow and Huai River valley winter wheat region	A	A
Liangxing77	Yellow and Huai River valley winter wheat region	B	B
Liaomai19	Yellow and Huai River valley winter wheat region	B	B
Linmai2	Yellow and Huai River valley winter wheat region	B	B
Linmai4	Yellow and Huai River valley winter wheat region	B	B
Lu215953	Yellow and Huai River valley winter wheat region	B	B
Lumai1	Yellow and Huai River valley winter wheat region	B	B
Lumai3	Yellow and Huai River valley winter wheat region	B	B
Lumai5	Yellow and Huai River valley winter wheat region	B	B
Lumai7	Yellow and Huai River valley winter wheat region	A	A
Lumai8	Yellow and Huai River valley winter wheat region	B	B
Lumai11	Yellow and Huai River valley winter wheat region	B	B
Lumai12	Yellow and Huai River valley winter wheat region	B	B
Lumai13	Yellow and Huai River valley winter wheat region	A	A
Lumai14	Yellow and Huai River valley winter wheat region	B	B
Lumai16	Yellow and Huai River valley winter wheat region	B	B
Lumai21	Yellow and Huai River valley winter wheat region	A	A
Lumai22	Yellow and Huai River valley winter wheat region	B	B
Lumai23	Yellow and Huai River valley winter wheat region	B	B
Luteng1	Yellow and Huai River valley winter wheat region	B	B
Pingyuan50	Yellow and Huai River valley winter wheat region	A	A
Qida195	Yellow and Huai River valley winter wheat region	B	B
SN055849	Yellow and Huai River valley winter wheat region	B	B
Shannong12	Yellow and Huai River valley winter wheat region	A	A
Shannong15	Yellow and Huai River valley winter wheat region	B	B
Shannong20	Yellow and Huai River valley winter wheat region	A	A
Shannong21	Yellow and Huai River valley winter wheat region	B	B
Shannong22	Yellow and Huai River valley winter wheat region	B	B
Shannong23	Yellow and Huai River valley winter wheat region	B	B
Shannong587	Yellow and Huai River valley winter wheat region	A	A
Shannong2149	Yellow and Huai River valley winter wheat region	B	B
Shannongai2	Yellow and Huai River valley winter wheat region	B	B
Shannongfu63	Yellow and Huai River valley winter wheat region	B	B
Shannongyoumai3	Yellow and Huai River valley winter wheat region	B	B
Sishuisanbamai	Yellow and Huai River valley winter wheat region	B	B
Taimai1	Yellow and Huai River valley winter wheat region	A	A
Taimai18	Yellow and Huai River valley winter wheat region	A	A
Tainong153	Yellow and Huai River valley winter wheat region	B	B
Tainong2419	Yellow and Huai River valley winter wheat region	B	B
Tainong2987	Yellow and Huai River valley winter wheat region	A	A
Tainong7018	Yellow and Huai River valley winter wheat region	B	B
Tainong8681	Yellow and Huai River valley winter wheat region	A	A
Taishan4	Yellow and Huai River valley winter wheat region	A	A
Taishan5	Yellow and Huai River valley winter wheat region	B	B
Taishan21	Yellow and Huai River valley winter wheat region	B	B
Taishan22	Yellow and Huai River valley winter wheat region	B	B
Taishan23	Yellow and Huai River valley winter wheat region	A	A
Taishan24	Yellow and Huai River valley winter wheat region	B	B
Taishan4682	Yellow and Huai River valley winter wheat region	B	B
Taishan9818	Yellow and Huai River valley winter wheat region	B	B
Taishand44304	Yellow and Huai River valley winter wheat region	B	B
Weimai8	Yellow and Huai River valley winter wheat region	A	A
Wennong19	Yellow and Huai River valley winter wheat region	A	A
Youbaomai	Yellow and Huai River valley winter wheat region	B	B
Youzimai	Yellow and Huai River valley winter wheat region	B	B
Yuejin5	Yellow and Huai River valley winter wheat region	A	A
Yuejin8	Yellow and Huai River valley winter wheat region	B	B
Yanfu188	Yellow and Huai River valley winter wheat region	B	B
Yannong19	Yellow and Huai River valley winter wheat region	B	B
Yannong24	Yellow and Huai River valley winter wheat region	A	A
Yannong25	Yellow and Huai River valley winter wheat region	A	A
Yannong78	Yellow and Huai River valley winter wheat region	B	B
Zimai12	Yellow and Huai River valley winter wheat region	B	B
Yannong21	Yellow and Huai River valley winter wheat region	B	B
Yan09135	Yellow and Huai River valley winter wheat region	A	A
Shanmai98	Yellow and Huai River valley winter wheat region	B	B
04zhong36	Yellow and Huai River valley winter wheat region	A	A
07zhong36	Yellow and Huai River valley winter wheat region	B	B
L54223	Yellow and Huai River valley winter wheat region	B	B
LS6109	Yellow and Huai River valley winter wheat region	B	B
SH4300	Yellow and Huai River valley winter wheat region	B	B
YX11-57	Yellow and Huai River valley winter wheat region	B	B
Aikang58	Yellow and Huai River valley winter wheat region	B	B
Anmai7	south-western winter wheat region	A	A
Bonong6	Yellow and Huai River valley winter wheat region	B	B
Cunmai12	Yellow and Huai River valley winter wheat region	B	B
Dehongfumai6	Yellow and Huai River valley winter wheat region	B	B
Dehongfumai7	Yellow and Huai River valley winter wheat region	B	B
Dehongfumai8	Yellow and Huai River valley winter wheat region	B	B
Fanmai5	Yellow and Huai River valley winter wheat region	B	B
Fanmai8	Yellow and Huai River valley winter wheat region	B	B
Fengwu981	Yellow and Huai River valley winter wheat region	B	B
Fumai2008	Yellow and Huai River valley winter wheat region	A	A
Guanmai1	Yellow and Huai River valley winter wheat region	B	B
Han09-41344	Yellow and Huai River valley winter wheat region	A	A
Han105284	Yellow and Huai River valley winter wheat region	A	A
Hannong2312	Yellow and Huai River valley winter wheat region	A	A
Heng10-5218	Yellow and Huai River valley winter wheat region	B	B
Heng10s29-2	Yellow and Huai River valley winter wheat region	B	B
Huapei1	Yellow and Huai River valley winter wheat region	B	B
Huapei3	Yellow and Huai River valley winter wheat region	B	B
Huapei5	Yellow and Huai River valley winter wheat region	B	B
Huayu116	Yellow and Huai River valley winter wheat region	B	B
Jimai06039	Yellow and Huai River valley winter wheat region	A	A
Ji729	Yellow and Huai River valley winter wheat region	B	B
Jimai325	Yellow and Huai River valley winter wheat region	B	B
Jinfeng7183	Yellow and Huai River valley winter wheat region	B	B
Jinhe8431	Yellow and Huai River valley winter wheat region	B	B
Junda129	Yellow and Huai River valley winter wheat region	B	B
Kaimai18	Yellow and Huai River valley winter wheat region	B	B
Kaimai20	Yellow and Huai River valley winter wheat region	B	B
Kaimai21	Yellow and Huai River valley winter wheat region	B	B
Lankao198	Yellow and Huai River valley winter wheat region	B	B
Lankao679	Yellow and Huai River valley winter wheat region	B	B
Luomai1	Yellow and Huai River valley winter wheat region	A	A
Luomai21	Yellow and Huai River valley winter wheat region	B	B
Luomai22	Yellow and Huai River valley winter wheat region	A	A
Luomai23	Yellow and Huai River valley winter wheat region	B	B
Luomai24	Yellow and Huai River valley winter wheat region	B	B
Luomai29	Yellow and Huai River valley winter wheat region	B	B
Luomai31	Yellow and Huai River valley winter wheat region	B	B
Luomai8	Yellow and Huai River valley winter wheat region	B	B
Luomai9	Yellow and Huai River valley winter wheat region	B	B
Pingan3	Yellow and Huai River valley winter wheat region	B	B
Pingan7	Yellow and Huai River valley winter wheat region	B	B
Pingan8	Yellow and Huai River valley winter wheat region	B	B
Pingan998	Yellow and Huai River valley winter wheat region	B	B
Pingan9	Yellow and Huai River valley winter wheat region	B	B
Pumai9	Yellow and Huai River valley winter wheat region	B	B
Puxing5	Yellow and Huai River valley winter wheat region	A	A
Qimai2	Yellow and Huai River valley winter wheat region	A	A
Quanmai890	Yellow and Huai River valley winter wheat region	A	A
Ru0319	Yellow and Huai River valley winter wheat region	B	B
Ruihua1101	Middle and lower Yangtze River valley winter wheat region	B	B
Shannong0917	Yellow and Huai River valley winter wheat region	B	B
Shenmai1	Yellow and Huai River valley winter wheat region	B	B
Shi1109-4366	Yellow and Huai River valley winter wheat region	A	A
Shi11-5139	Yellow and Huai River valley winter wheat region	B	B
Taikong6	Yellow and Huai River valley winter wheat region	B	B
Taixue7	Yellow and Huai River valley winter wheat region	B	B
Tainong9862	Yellow and Huai River valley winter wheat region	B	B
Tianhe3	Yellow and Huai River valley winter wheat region	B	B
Tianmin198	Yellow and Huai River valley winter wheat region	A	A
Tianmin298	Yellow and Huai River valley winter wheat region	A	A
Weike2	Yellow and Huai River valley winter wheat region	B	B
Weilai0818	Middle and lower Yangtze River valley winter wheat region	B	B
Wen9629	Yellow and Huai River valley winter wheat region	B	B
Xinong529	Yellow and Huai River valley winter wheat region	B	B
Xinong585	Yellow and Huai River valley winter wheat region	B	B
Xinong979	Yellow and Huai River valley winter wheat region	B	B
Xianmai68	Yellow and Huai River valley winter wheat region	B	B
Xiangmai969	Yellow and Huai River valley winter wheat region	B	B
Xinmai11	Yellow and Huai River valley winter wheat region	B	B
Xinmai12	Yellow and Huai River valley winter wheat region	B	B
Xinmai16	Yellow and Huai River valley winter wheat region	B	B
Xinmai19	Yellow and Huai River valley winter wheat region	B	B
Xinmai20	Yellow and Huai River valley winter wheat region	B	B
Xinmai208	Yellow and Huai River valley winter wheat region	B	B
Xinmai21	Yellow and Huai River valley winter wheat region	B	B
Xinmai2111	Yellow and Huai River valley winter wheat region	B	B
Xinmai31	Yellow and Huai River valley winter wheat region	B	B
Xuke316	Yellow and Huai River valley winter wheat region	A	A
Xuke718	Yellow and Huai River valley winter wheat region	B	B
Xunong5	Yellow and Huai River valley winter wheat region	B	B
Yan99102	Yellow and Huai River valley winter wheat region	A	A
Yangao1	Yellow and Huai River valley winter wheat region	A	A
Yanzhan4110	Yellow and Huai River valley winter wheat region	B	B
Yimai6	Yellow and Huai River valley winter wheat region	B	B
Yikemai5	Yellow and Huai River valley winter wheat region	B	B
Yuliang1688	Yellow and Huai River valley winter wheat region	B	B
Yude1	Yellow and Huai River valley winter wheat region	B	B
Yubao1	Yellow and Huai River valley winter wheat region	B	B
Yujiao5	Yellow and Huai River valley winter wheat region	B	B
Yujiao6	Yellow and Huai River valley winter wheat region	B	B
Yumai34	Yellow and Huai River valley winter wheat region	B	B
Yumai49-198	Yellow and Huai River valley winter wheat region	B	B
Yumai70-36	Yellow and Huai River valley winter wheat region	B	B
Yunong9901	Yellow and Huai River valley winter wheat region	B	B
Yunong201	Yellow and Huai River valley winter wheat region	B	B
Yunong202	Yellow and Huai River valley winter wheat region	B	B
Yunong982	Yellow and Huai River valley winter wheat region	B	B
Yuzhan4	Yellow and Huai River valley winter wheat region	B	B
Zhengmai004	Yellow and Huai River valley winter wheat region	B	B
Zhengmai113	Yellow and Huai River valley winter wheat region	B	B
Zhengmai379	Yellow and Huai River valley winter wheat region	A	A
Zhengmai583	Yellow and Huai River valley winter wheat region	B	B
Zhengmai9023	Yellow and Huai River valley winter wheat region	B	B
Zhengmai9045	Yellow and Huai River valley winter wheat region	A	A
Zhengmai9694	Yellow and Huai River valley winter wheat region	B	B
Zhengmai98	Yellow and Huai River valley winter wheat region	A	A
Zhengmai9962	Yellow and Huai River valley winter wheat region	B	B
Zhengnong17	Yellow and Huai River valley winter wheat region	A	A
Zhengnong46	Yellow and Huai River valley winter wheat region	B	B
Zhengpinmai8	Yellow and Huai River valley winter wheat region	B	B
Zhengyumai9987	Yellow and Huai River valley winter wheat region	B	B
Zhongjian49	North China winter wheat region	B	B
Zhongyu10	Yellow and Huai River valley winter wheat region	B	B
Zhongyu1123	Yellow and Huai River valley winter wheat region	B	B
Zhongyu12	Yellow and Huai River valley winter wheat region	B	B
Zhongyu5	Yellow and Huai River valley winter wheat region	B	B
Zhongyu7410	Yellow and Huai River valley winter wheat region	A	A
Zhongyu8	Yellow and Huai River valley winter wheat region	B	B
Zhongyu9398	Yellow and Huai River valley winter wheat region	B	B
Zhongyuan18	Yellow and Huai River valley winter wheat region	B	B
Zhongyuanmai	Yellow and Huai River valley winter wheat region	B	B
Zhongyuanzhixing	Yellow and Huai River valley winter wheat region	B	B
Zhoumai17	Yellow and Huai River valley winter wheat region	B	B
Zhoumai18	Yellow and Huai River valley winter wheat region	B	B
Zhoumai19	Yellow and Huai River valley winter wheat region	B	B
Zhoumai20	Yellow and Huai River valley winter wheat region	B	B
Zhoumai22	Yellow and Huai River valley winter wheat region	A	A
Zhoumai23	Yellow and Huai River valley winter wheat region	A	A
Zhoumai25	Yellow and Huai River valley winter wheat region	A	A
Zhoumai26	Yellow and Huai River valley winter wheat region	B	B
Zhoumai27	Yellow and Huai River valley winter wheat region	B	B
Zhoumai31	Yellow and Huai River valley winter wheat region	B	B
Zhoumai32	Yellow and Huai River valley winter wheat region	B	B
Zhumai328	Yellow and Huai River valley winter wheat region	A	A
Xinxiangdasui	Yellow and Huai River valley winter wheat region	A	A
Lankao926	Yellow and Huai River valley winter wheat region	B	B
Luoph02	Yellow and Huai River valley winter wheat region	B	B
Yunong416	Yellow and Huai River valley winter wheat region	B	B
Zhengmai1817	Yellow and Huai River valley winter wheat region	B	B
Xinmai0208	Yellow and Huai River valley winter wheat region	B	B
Luohan7	Yellow and Huai River valley winter wheat region	A	A
Chang4738	North China winter wheat region	B	B
Jinmai31	North China winter wheat region	A	A
Jin47（han）lp-81	North China winter wheat region	A	A
Jin50（han)lp-82	North China winter wheat region	A	A
Jinmai61	North China winter wheat region	B	B
Linfen5064	Yellow and Huai River valley winter wheat region	B	B
Linfen138	Yellow and Huai River valley winter wheat region	B	B
Linhan536（linfeng3）	Yellow and Huai River valley winter wheat region	A	A
Linkang22	Yellow and Huai River valley winter wheat region	B	B
Linkang5069	Yellow and Huai River valley winter wheat region	A	A
Shunmai1718yunchenglp-86	Yellow and Huai River valley winter wheat region	B	B
Tai10604lp-84	North China winter wheat region	A	A
Tai5902lp-83	North China winter wheat region	A	A
Tai7209	North China winter wheat region	B	B
Yunfeng175lp-134	Yellow and Huai River valley winter wheat region	B	B
Yunhan805	Yellow and Huai River valley winter wheat region	A	A
Yunhan2130	Yellow and Huai River valley winter wheat region	A	A
Yunhan2633	Yellow and Huai River valley winter wheat region	B	B
Yunhan20410	Yellow and Huai River valley winter wheat region	A	A
Yaomai16	Yellow and Huai River valley winter wheat region	B	B
Gaoyou1533-1	Yellow and Huai River valley winter wheat region	A	A
Heng4332	Yellow and Huai River valley winter wheat region	B	B
Heng4399	Yellow and Huai River valley winter wheat region	B	B
Heng4422	Yellow and Huai River valley winter wheat region	B	B
Heng5108	Yellow and Huai River valley winter wheat region	B	B
Heng5386	Yellow and Huai River valley winter wheat region	A	A
Heng6632	Yellow and Huai River valley winter wheat region	B	B
Hengguan33	Yellow and Huai River valley winter wheat region	B	B
Hengguan35	Yellow and Huai River valley winter wheat region	B	B
Hengai	Yellow and Huai River valley winter wheat region	B	B
Hemai58-3	Yellow and Huai River valley winter wheat region	A	A
Henong5290	Yellow and Huai River valley winter wheat region	B	B
Ji38	Yellow and Huai River valley winter wheat region	B	B
Jimai585	Yellow and Huai River valley winter wheat region	A	A
Jinfeng7183	Yellow and Huai River valley winter wheat region	B	B
Jinhe9123	Yellow and Huai River valley winter wheat region	B	B
Kenong1006	Yellow and Huai River valley winter wheat region	B	B
Shih083-366	Yellow and Huai River valley winter wheat region	B	B
Shimai12	Yellow and Huai River valley winter wheat region	B	B
Shimai18	Yellow and Huai River valley winter wheat region	B	B
Shimai22	Yellow and Huai River valley winter wheat region	B	B
Shiyou17	Yellow and Huai River valley winter wheat region	B	B
Shiyou20	Yellow and Huai River valley winter wheat region	B	B
Shixin633	Yellow and Huai River valley winter wheat region	B	B
Shijiazhuang9	Yellow and Huai River valley winter wheat region	B	B
Xing531	Yellow and Huai River valley winter wheat region	B	B
Xinke8	Yellow and Huai River valley winter wheat region	B	B
Landrace	North China winter wheat region	B	B
Nongda5182	North China winter wheat region	A	A
Aiganzao	Middle and lower Yangtze River valley winter wheat region	B	B
Beijing0045	North China winter wheat region	B	B
CA206	North China winter wheat region	B	B
CA0415	North China winter wheat region	B	B
CA9553	North China winter wheat region	B	B
CA9722	North China winter wheat region	B	B
Changfeng1	Yellow and Huai River valley winter wheat region	B	B
Fengkang2	North China winter wheat region	B	B
Jingdong8	North China winter wheat region	A	A
Jinghua9	North China winter wheat region	B	B
Jingdong17	North China winter wheat region	B	B
Jing411	North China winter wheat region	B	B
Jing9428	North China winter wheat region	B	B
Jingnong02-56	North China winter wheat region	B	B
Keyi5214	North China winter wheat region	A	A
Leting639	North China winter wheat region	A	A
Nongda37	North China winter wheat region	B	B
Nongda38	North China winter wheat region	B	B
Nongda41	North China winter wheat region	B	B
Nongda135	North China winter wheat region	B	B
Nongda152	North China winter wheat region	B	B
Nongda179	North China winter wheat region	B	B
Nongda189	North China winter wheat region	B	B
Nongda193	North China winter wheat region	B	B
Nongda285	North China winter wheat region	B	B
Nongda408	North China winter wheat region	A	A
Nongda413	North China winter wheat region	B	B
Nongda3634	North China winter wheat region	B	B
Nongdayou89	North China winter wheat region	B	B
Youmangbai4	North China winter wheat region	B	B
Zhonghan110	North China winter wheat region	B	B
Zhongmai12	North China winter wheat region	B	B
Zhongmai175	North China winter wheat region	B	B
Zhongmai349	North China winter wheat region	B	B
Zhongmai415	North China winter wheat region	B	B
Zhongmai875	Yellow and Huai River valley winter wheat region	A	A
Zhongyou206	North China winter wheat region	B	B
Zhongyou629	North China winter wheat region	B	B
Longmai330	North China winter wheat region	A	A
Longmai479	North China winter wheat region	B	B
Longmai488	North China winter wheat region	A	A
Longmai939	North China winter wheat region	B	B
Longyuan082	North China winter wheat region	B	B
Pingliang44	North China winter wheat region	B	B
Longfu2	North China winter wheat region	B	B
Changfeng2112	Yellow and Huai River valley winter wheat region	B	B
Hangmai6	Yellow and Huai River valley winter wheat region	B	B
Jiayou	Yellow and Huai River valley winter wheat region	B	B
Qinnong142	Yellow and Huai River valley winter wheat region	B	B
Shan02-3	Yellow and Huai River valley winter wheat region	B	B
Shanmai139	Yellow and Huai River valley winter wheat region	A	A
Shanmai159	Yellow and Huai River valley winter wheat region	B	B
Shanmai175	Yellow and Huai River valley winter wheat region	A	A
Xinong158	Yellow and Huai River valley winter wheat region	B	B
Shan225-aixi11	Yellow and Huai River valley winter wheat region	B	B
Shan627	Yellow and Huai River valley winter wheat region	B	B
Shannong66	Yellow and Huai River valley winter wheat region	B	B
Shannong70	Yellow and Huai River valley winter wheat region	B	B
Shannong138	Yellow and Huai River valley winter wheat region	B	B
Shannong981	Yellow and Huai River valley winter wheat region	B	B
Tongmai3	Yellow and Huai River valley winter wheat region	B	B
Wunong6	Yellow and Huai River valley winter wheat region	B	B
Wunong986	Yellow and Huai River valley winter wheat region	B	B
Wunong988	Yellow and Huai River valley winter wheat region	B	B
Xinong213	Yellow and Huai River valley winter wheat region	B	B
Xinong538	Yellow and Huai River valley winter wheat region	B	B
Xinong556	Yellow and Huai River valley winter wheat region	A	A
Xinong558	Yellow and Huai River valley winter wheat region	A	A
Xinong889	Yellow and Huai River valley winter wheat region	B	B
Xinong928	Yellow and Huai River valley winter wheat region	B	B
Xinong2000	Yellow and Huai River valley winter wheat region	A	A
Xinong2208	Yellow and Huai River valley winter wheat region	B	B
Xinong2611	Yellow and Huai River valley winter wheat region	B	B
Xinong3517	Yellow and Huai River valley winter wheat region	B	B
Xinong6049	Yellow and Huai River valley winter wheat region	B	B
Xinong9718	Yellow and Huai River valley winter wheat region	B	B
Xinong9766	Yellow and Huai River valley winter wheat region	B	B
Xinong9833	Yellow and Huai River valley winter wheat region	B	B
Xinong9871	Yellow and Huai River valley winter wheat region	B	B
Xinong9872	Yellow and Huai River valley winter wheat region	A	A
Xiaoyan216	Yellow and Huai River valley winter wheat region	B	B
Xiaoyan534	Yellow and Huai River valley winter wheat region	B	B
Xiaoyan886	Yellow and Huai River valley winter wheat region	A	A
Songyanghongmai-1	Yellow and Huai River valley winter wheat region	B	B
Sankecun	Middle and lower Yangtze River valley winter wheat region	A	A
Changzhi6404	North China winter wheat region	B	B
Dabaipi	North China winter wheat region	B	B
Shanxibaimai	North China winter wheat region	B	B
Fan6	south-western winter wheat region	B	B
Wangshuibai	Middle and lower Yangtze River valley winter wheat region	B	B
Xiaoyan6	Yellow and Huai River valley winter wheat region	B	B
Mangxiaomai	Middle and lower Yangtze River valley winter wheat region	B	B
Jiangdongmen	Middle and lower Yangtze River valley winter wheat region	B	B
Huangshuibai	Middle and lower Yangtze River valley winter wheat region	B	B
Laomai	North China winter wheat region	B	B
Baihuamai	south-western winter wheat region	A	A
Dabaimai	North China winter wheat region	A	A
Laizhou953	Yellow and Huai River valley winter wheat region	B	B
Biantouguangkemai	south-western winter wheat region	B	B
Chengdouguangtou	south-western winter wheat region	B	B
Zhongyou9507	North China winter wheat region	B	B
Zhugoumai	south-western winter wheat region	B	B
Cangdong4	Qinghai–Tibet spring-winter wheat region	B	B
Zaowutian	Middle and lower Yangtze River valley winter wheat region	B	B
Zipi	south-western winter wheat region	B	B
Zhuozhouxiaomai	North China winter wheat region	B	B
Hongmangzi	Middle and lower Yangtze River valley winter wheat region	B	B
Honggoudou	Yellow and Huai River valley winter wheat region	A	A
Honglaomai	North China winter wheat region	B	B
Hongmangmai	North China winter wheat region	A	A
Hongmai	North China winter wheat region	B	B
Huadong6	Middle and lower Yangtze River valley winter wheat region	B	B
Hongxumai	Middle and lower Yangtze River valley winter wheat region	B	B
Fumai	Yellow and Huai River valley winter wheat region	A	A
Baiqimai	Yellow and Huai River valley winter wheat region	B	B
Beijing8	North China winter wheat region	A	A
Baituzitou	Yellow and Huai River valley winter wheat region	B	B
Banjiemang	Yellow and Huai River valley winter wheat region	B	B
Baipu（luoqing）	Middle and lower Yangtze River valley winter wheat region	B	B
Xiazhuang30	North China winter wheat region	B	B
Zhemai1	Middle and lower Yangtze River valley winter wheat region	B	B
Xinong6028	Yellow and Huai River valley winter wheat region	B	B
Yuqiumai	south-western winter wheat region	B	B
Nongda139	North China winter wheat region	B	B
Louguding	Yellow and Huai River valley winter wheat region	B	B
Lanhuamai	North China winter wheat region	A	A
Nongda311	North China winter wheat region	B	B
Laolaixia	Yellow and Huai River valley winter wheat region	B	B
Sanyuehuang	Yellow and Huai River valley winter wheat region	A	A
Shite14	Yellow and Huai River valley winter wheat region	B	B
Shannong7859	Middle and lower Yangtze River valley winter wheat region	B	B
Shuiyuan86	Yellow and Huai River valley winter wheat region	B	B
Xindong2	North China winter wheat region	B	B
Xiaofoshou	Yellow and Huai River valley winter wheat region	A	A
Xianmai	Middle and lower Yangtze River valley winter wheat region	A	A
Yanxia1	Yellow and Huai River valley winter wheat region	B	B
Zaoxiaomai	Middle and lower Yangtze River valley winter wheat region	B	B
Hongheshangtou	Middle and lower Yangtze River valley winter wheat region	A	A
Honghuamai	south-western winter wheat region	A	A
Hongqiangchang	Yellow and Huai River valley winter wheat region	B	B
Huanxiangguo	south-western winter wheat region	B	B
357-1	North China winter wheat region	B	B
Bihongmai	south-western winter wheat region	A	A
Dinghou24	Qinghai–Tibet spring-winter wheat region	B	B
Dixiuzao	Middle and lower Yangtze River valley winter wheat region	B	B
Kangdingxiaomai	south-western winter wheat region	B	B
Jinan17	Yellow and Huai River valley winter wheat region	B	B
Shijiazhuang54	Yellow and Huai River valley winter wheat region	B	B
Shijiazhuang407	North China winter wheat region	B	B
Fuyanghong	Yellow and Huai River valley winter wheat region	B	B
Fengchan3	North China winter wheat region	B	B
Emai6	Middle and lower Yangtze River valley winter wheat region	B	B
Enmai4	Middle and lower Yangtze River valley winter wheat region	B	B
Pingyuan60	Yellow and Huai River valley winter wheat region	A	A
Paozimai	Middle and lower Yangtze River valley winter wheat region	A	A
Gaoyuan506	Qinghai–Tibet spring-winter wheat region	B	B
Qiangchangmai	Qinghai–Tibet spring-winter wheat region	B	B
12040（jimai2）	Yellow and Huai River valley winter wheat region	B	B
Zhengyin4	Yellow and Huai River valley winter wheat region	B	B
04luo7671	Yellow and Huai River valley winter wheat region	B	B
04luo7427	Yellow and Huai River valley winter wheat region	B	B
Wenmai6	Yellow and Huai River valley winter wheat region	B	B
Taishan1	Yellow and Huai River valley winter wheat region	A	A
Tongjiabaxiaomai	south-western winter wheat region	B	B
Shuilizhan	Middle and lower Yangtze River valley winter wheat region	B	B
Mingxian169	North China winter wheat region	B	B
Anhui3	Middle and lower Yangtze River valley winter wheat region	B	B
Chetongzi	Middle and lower Yangtze River valley winter wheat region	B	B
Chanbuzhi	Middle and lower Yangtze River valley winter wheat region	B	B
Baihuomai	Yellow and Huai River valley winter wheat region	B	B
Bima4	Yellow and Huai River valley winter wheat region	B	B
Baimaizi	south-western winter wheat region	B	B
Zijiehong	Yellow and Huai River valley winter wheat region	A	A
Neixiang5	Yellow and Huai River valley winter wheat region	B	B
Fengmai11	south-western winter wheat region	A	A
Tieganmai	North China winter wheat region	A	A
Luzi238	Yellow and Huai River valley winter wheat region	B	B
Nongda6812	North China winter wheat region	B	B
Taifa51-1673	North China winter wheat region	A	A
Tai(TR2)	North China winter wheat region	B	B
Taifa51-1643	North China winter wheat region	B	B
Taifa51-1323	North China winter wheat region	B	B
Tai(w1708)	North China winter wheat region	A	A
Tai(1710)	North China winter wheat region	A	A
Nongda2427	North China winter wheat region	A	A
Nongda6812	North China winter wheat region	B	B
Fen841	North China winter wheat region	A	A
Songfen	North China winter wheat region	A	A
Fen3	North China winter wheat region	A	A
Leting639	North China winter wheat region	A	A
Nongda5182	North China winter wheat region	A	A
Nongda3338	North China winter wheat region	A	A
Zhoumai28	Yellow and Huai River valley winter wheat region	A	A
Quanmai29	Yellow and Huai River valley winter wheat region	A	A
Zhengmai1860	Yellow and Huai River valley winter wheat region	A	A
Taihemai2	Yellow and Huai River valley winter wheat region	B	B
Shengmai108	Yellow and Huai River valley winter wheat region	B	B
Xianmai36	Yellow and Huai River valley winter wheat region	B	B
Saidemai1	Yellow and Huai River valley winter wheat region	B	B
Zhongyu1220	Yellow and Huai River valley winter wheat region	A	A
Zhoumai36	Yellow and Huai River valley winter wheat region	A	A
Xinmai35	Yellow and Huai River valley winter wheat region	A	A
Fengdecunmai16	Yellow and Huai River valley winter wheat region	A	A
Saidemai5	Yellow and Huai River valley winter wheat region	A	A
Xinmai32	Yellow and Huai River valley winter wheat region	A	A
Fengdecunmai13	Yellow and Huai River valley winter wheat region	A	A
Zhongyu1215	Yellow and Huai River valley winter wheat region	A	A
Zhengmai00314	Yellow and Huai River valley winter wheat region	B	B
Junda104	Yellow and Huai River valley winter wheat region	B	B
Yuzhan9804	Yellow and Huai River valley winter wheat region	B	B
Zhoumai12	Yellow and Huai River valley winter wheat region	B	B
Baofeng10-82	Middle and lower Yangtze River valley winter wheat region	B	B
Xuke415	Yellow and Huai River valley winter wheat region	A	A
Xinmai2119	Yellow and Huai River valley winter wheat region	B	B
Xuke129	Yellow and Huai River valley winter wheat region	A	A
Pumai2056	Yellow and Huai River valley winter wheat region	B	B
Fengdecunmai1	Yellow and Huai River valley winter wheat region	B	B
Huaimai0705	Yellow and Huai River valley winter wheat region	B	B
Yunong4023	Yellow and Huai River valley winter wheat region	B	B
Huaimai28	Yellow and Huai River valley winter wheat region	B	B
Xinmai23	Yellow and Huai River valley winter wheat region	B	B
Zhongyu9307	Yellow and Huai River valley winter wheat region	A	A
Fengdecunmai5	Yellow and Huai River valley winter wheat region	B	B
Zhoumai9	Yellow and Huai River valley winter wheat region	B	B
Zhoumai21	Yellow and Huai River valley winter wheat region	B	B
Lisheng828	Unkown	B	B
Zhoumai11	Yellow and Huai River valley winter wheat region	A	A
Zhoumai28	Yellow and Huai River valley winter wheat region	A	A
Zhongxin78	Yellow and Huai River valley winter wheat region	B	B
Wenmai0418	Yellow and Huai River valley winter wheat region	B	B
Zhengnong21	Yellow and Huai River valley winter wheat region	B	B
Jiaomai266	Yellow and Huai River valley winter wheat region	B	B
Liuhu98	Yellow and Huai River valley winter wheat region	A	A
Zhengmai103	Yellow and Huai River valley winter wheat region	B	B
Zhoumai13	Yellow and Huai River valley winter wheat region	B	B
